# Supplementary material for: BPSL1626: Reverse and Structural Vaccinology Reveal a Novel Candidate for Vaccine Design against Burkholderia pseudomallei
Source: Antibodies (Basel). 2018 Jul 19;7(3):26. doi: 10.3390/antib7030026 (PMC6640674; doi:10.3390/antib7030026)
Supplement: Supplementary file 1 [file antibodies-07-00026-s001.zip]

Archive with 9 entries (6 files):
- SI_corr/
- SI_corr/TableS1.xls
- __MACOSX/
- __MACOSX/SI_corr/
- __MACOSX/SI_corr/._TableS1.xls
- SI_corr/.DS_Store
- __MACOSX/SI_corr/._.DS_Store
- SI_corr/SI_BPSL1626_corr.pdf
- __MACOSX/SI_corr/._SI_BPSL1626_corr.pdf
