# Supplementary material for: BPSL1626: Reverse and Structural Vaccinology Reveal a Novel Candidate for Vaccine Design against Burkholderia pseudomallei
Source: Antibodies (Basel). 2018 Jul 19;7(3):26. doi: 10.3390/antib7030026 (PMC6640674; doi:10.3390/antib7030026)
Supplement: Supplementary file 1 [file antibodies-07-00026-s001.zip › SI_corr/TableS1.xls]

## Sheet: Hoja1
# order (priority)	Identification K96243	Annotation	Protein lenght	Group Identity with Gaps	Gap in the alignment	Group Identity without Gaps	Localization	Signal Peptide	Recombination sites	Positive selection	No of residues (dn/ds>1)	number of peptides with MHCI prediction (IC50 < 50)	proportion of peptides with MHCI prediction (IC50 < 50)	number of peptides with MHCII prediction (IC50 < 50)	proportion of peptides with MHCII prediction (IC50 < 50)	present in other pathogenic Burkholderia	present in other Pathogens	Detected by OMV proteomics	Exclusive core proteome (not present in B. thailandensis)	Genomic islands	Presence in 28 B. pseudomallei	Conservation in 28 strains (p-distance)	Grup Members or Orthologs (Locus ID)	Grup Members or Orthologs (UNIPROT ID)
1	BPSS1727	putative hemagglutinin related protein	914	0.9834	Yes	0.9627	OuterMembrane	Yes	4	Yes	31	42	0.0462555066079295	171	0.188325991189427	No	No	No	Yes	No	Yes	0.973079868314279	BPSS1727-BURPS1710b_A0801-BURPS1106A_A2341-BURPS668_A2480-BURPS305_5830-BUC_6606-GBP346_B1760-BUH_6704	Q63JI9 Q3JKE3 A3P7R4 A3NMA3 A4LEW1 B7CRK0 C4I837 C0Y377
2	BPSS1384	putative membrane protein	511	0.9822	Yes	0.9607	OuterMembrane	No	2	Yes	13	44	0.0864440078585462	111	0.218074656188605	No	No	No	Yes	No	No	-	BPSS1384-BURPS1710b_A0411-BURPS1106A_A1884-BURPS668_A1977-BURPS305_1692-BUC_6133-GBP346_B1293-BUH_6233	Q63KH6 Q3JLI3 A3P6F8 A3NKV1 A4LR15 B7CZF1 C4I5L7 C0YD26
3	BPSS0443	conserved hypothetical protein	564	0.9293	Yes	0.9821	OuterMembrane	Yes	1	Yes	1	18	0.0400890868596882	110	0.244988864142539	No	No	No	Yes	No	Yes	0.994755920185446	BPSS0443-BURPS1710b_A1989-BURPS1106A_A0601-BURPS668_A0692-BURPS305_7847-BUC_4773-GBP346_B3273-BUH_4904	Q63N53 Q3JH13 A3P2S7 A3NH70 A4LS77 B7CX15 C4I8A9 C0Y5X1
4	BPSL0307	outer membrane efflux protein	433	0.9947	No	0.9838	OuterMembrane	Yes	0	No	7	41	0.0946882217090069	143	0.330254041570439	Yes	Yes	No	Yes	No	No	-	BPSL0307-BURPS1710b_0512-BURPS1106A_0330-BURPS668_0317-BURPS305_0651-BUC_0503-GBP346_A0237-BUH_0206	Q63Y81 Q3JWX7 A3NQJ2 A3N4U9 A4LTI6 B7CYN0 C4KN31 C0YEW1
5	BPSS0200	putative penicillin amidase	837	0.9946	Yes	0.9890	Periplasmic	Yes	2	Yes	9	75	0.0896057347670251	241	0.287933094384707	No	No	No	Yes	No	No	-	BPSS0200-BURPS1710b_A1726-BURPS1106A_A0278-BURPS668_A0371-BURPS305_3493-BUC_4399-GBP346_B2953-BUH_4562	Q63NU9 Q3JHS0 A3P1W1 A3NGA6 A4LLH8 B7CSQ7 C4I687 C0Y0K7
6	BPSS1389	hypothetical protein	468	0.9904	Yes	0.9824	Extracellular	No	2	Yes	4	35	0.0747863247863248	32	0.0683760683760684	No	No	No	Yes	No	No	-	BPSS1389-BURPS1710b_A0417-BURPS1106A_A1890-BURPS668_A1983-BURPS305_1700-BUC_6140-GBP346_B1301-BUH_6242	Q63KH1 Q3JLH7 A3P6G4 A3NKV7 A4LR23 B7CZF8 C4I5M5 C0YD35
7	BPSL0489	hypothetical protein	188	0.9761	Yes	0.9729	Unknown	No	1	Yes	4	9	0.0478723404255319	110	0.585106382978723	No	No	No	Yes	No	No	-	BPSL0489-BURPS1710b_0714-BURPS1106A_0545-BURPS668_0527-BURPS305_4798-BUC_0751-GBP346_A0456-BUH_0427	Q63XQ1 Q3JWC5 A3NR57 A3N5F9 A4LJK2 B7CJK4 C4KPH0 C0YE72
8	BPSS0799	hypothetical protein	406	0.9764	Yes	0.9740	Unknown	No	1	Yes	9	37	0.0911330049261084	277	0.682266009852217	Yes	No	No	Yes	No	Yes	0.993090986394558	BPSS0799-BURPS1710b_A2386-BURPS1106A_A1097-BURPS668_A1174-BURPS305_5328-BUC_5327-GBP346_B0424-BUH_5411	Q63M62 Q3JFW7 A3P472 A3NIK0 A4LHG8 B7CFV4 C4I256 C0Y163
9	BPSL0306	putative membrane protein	168	0.9625	Yes	0.9225	Periplasmic	Yes	1	No	4	11	0.0709677419354839	55	0.354838709677419	Yes	No	No	Yes	No	No	-	BPSL0306-BURPS1710b_0511-BURPS1106A_0329-BURPS668_0316-BURPS305_0652-BUC_0502-GBP346_A0236-BUH_0205	Q63Y82 Q3JWX8 A3NQJ1 A3N4U8 A4LTI8 B7CYM9 C4KN29 C0YEW2
10	BPSS1609	conserved hypothetical protein	215	0.9843	No	0.9581	Periplasmic	No	0	No	9	13	0.0604651162790698	46	0.213953488372093	No	No	No	Yes	No	Yes	0.981399460666404	BPSS1609-BURPS1710b_A0666-BURPS1106A_A2185-BURPS668_A2268-BURPS305_2288-BUC_6445-GBP346_B1604-BUH_6548	Q63JV5 Q3JKS8 A3P7A8 A3NLP1 A4LPU9 B7CS10 C4I7A1 C0YBA5
11	BPSS0203	putative lipoprotein	670	0.9953	No	0.9820	Unknown	Yes	2	No	11	38	0.0567164179104478	144	0.214925373134328	No	No	No	Yes	No	Yes	0.96218258752241	BPSS0203-BURPS1710b_A1732-BURPS1106A_A0281-BURPS668_A0375-BURPS305_3489-BUC_4402-GBP346_B2956-BUH_4566	Q63NU6 Q3JHR5 A3P1W4 A3NGB0 A4LLH6 B7CSQ4 C4I690 C0Y0L1
12	BPSL0308	putative exported protein	523	0.9939	No	0.9808	CytoplasmicMembrane	Yes	2	Yes	4	32	0.0611854684512428	187	0.35755258126195	Yes	No	No	Yes	No	Yes	0.976901577320049	BPSL0308-BURPS1710b_0513-BURPS1106A_0331-BURPS668_0318-BURPS305_0650-BUC_0504-GBP346_A0238-BUH_0207	Q63Y80 Q3JWX6 A3NQJ3 A3N4V0 A4LTI5 B7CYN1 C4KN32 C0YEW0
13	BPSS1475	putative transmembrane sugar transporter	527	0.9680	Yes	0.9837	CytoplasmicMembrane	No	1	Yes	7	72	0.165137614678899	174	0.399082568807339	No	Yes	No	Yes	No	No	-	BPSS1475-BURPS1710b_A0506-BURPS1106A_A1997-BURPS668_A2092-BURPS305_2058-BUC_6252-GBP346_B1417-BUH_6352	Q63K90 Q3JL87 A3P6S1 A3NL66 A4LP81 B7CYR7 C4I6C8 C0Y493
14	BPSL1718	putative membrane protein	410	0.9913	Yes	0.9948	CytoplasmicMembrane	No	1	Yes	1	110	0.268292682926829	337	0.821951219512195	No	No	No	Yes	No	Yes	0.998189397710304	BPSL1718-BURPS1710b_2155-BURPS1106A_2019-BURPS668_1999-BURPS305_6603-BUC_2143-GBP346_A2045-BUH_1891	Q63U98 Q3JSA3 A3NVB3 A3N9L3 A4LBK2 B7CPF3 C4KY44 C0Y7G9
15	BPSS1386	putative ATP/GTP binding protein	1280	0.9568	Yes	0.9613	OuterMembrane	No	6	Yes	12	50	0.0391542678151919	366	0.286609240407204	No	No	No	Yes	No	No	-	BPSS1386-BURPS1710b_A0413-BURPS1106A_A1885-BURPS668_A1978-BURPS305_1695-BUC_6135-GBP346_B1296-BUH_6237	Q63KH4 Q3JLI2 A3P6F9 A3NKV2 A4LR18 B7CZF3 C4I5M0 C0YD30
16	BPSL0309	putative cation efflux system protein	1070	0.9991	No	0.9971	CytoplasmicMembrane	No	3	Yes	2	128	0.119626168224299	571	0.533644859813084	Yes	No	No	Yes	No	No	-	BPSL0309-BURPS1710b_0514-BURPS1106A_0332-BURPS668_0319-BURPS305_0649-BUC_0505-GBP346_A0239-BUH_0208	Q63Y79 Q3JWX5 A3NQJ4 A3N4V1 A4LTI4 B7CYN2 C4KN33 C0YEV9
17	BPSS1293	putative lipoprotein	261	0.8813	Yes	0.8306	Unknown	No	1	No	26	10	0.05	62	0.31	Yes	No	No	Yes	No	No	-	BPSS1293-BURPS1710b_A0309-BURPS1106A_A1749-BURPS668_A1834-BURPS305_1549-BUC_5990-GBP346_B1079-BUH_6086	Q63KR9 Q3JLT4 A3P623 A3NKF8 A4LQP0 B7CGY2 C4I480 C0YAA3
18	BPSS1388	putative membrane protein	602	0.9852	Yes	0.9800	Unknown	No	2	No	8	29	0.0481727574750831	57	0.0946843853820598	No	No	No	Yes	No	No	-	BPSS1388-BURPS1710b_A0416-BURPS1106A_A1888-BURPS668_A1981-BURPS305_1698-BUC_6138-GBP346_B1299-BUH_6240	Q63KH2 Q3JLH8 A3P6G2 A3NKV5 A4LR21 B7CZF6 C4I5M3 C0YD33
19	BPSS1278.1	description	238	0.9922	No	0.9747	Unknown	No	1	No	0	11	0.046218487394958	52	0.218487394957983	No	No	No	Yes	No	No	-	BPSS1278.1-BURPS1710b_A0282-BURPS1106A_A1726-BURPS668_A1810-BURPS305_1522-BUC_5968-GBP346_B1057-BUH_6064	Q63KT5 Q3JLW1 A3P5Z9 A3NKD3 A4LQL3 B7CH05 C4I457 C0YA80
20	BPSS2113	hypothetical protein	121	0.8831	Yes	0.8103	Unknown	No	1	No	11	0	0	9	0.155172413793103	No	No	No	Yes	No	No	-	BPSS2113-BURPS1710b_A1216-BURPS1106A_A2852-BURPS668_A2977-BURPS305_6486-BUC_7173-GBP346_B2330-BUH_7254	Q63IG1 Q3JJ79 A3P971 A3NNP7 A4LGL2 B7CPY7 C4IA38 C0XYL4
21	BPSS2233	putative DNA glycosylase	218	0.9913	No	0.9770	Unknown	No	1	No	5	20	0.0917431192660551	73	0.334862385321101	No	No	No	Yes	No	Yes	0.966335005059505	BPSS2233-BURPS1710b_A1364-BURPS1106A_A3015-BURPS668_A3144-BURPS305_2467-BUC_7345-GBP346_B2504-BUH_7420	Q63I36 Q3JIT2 A3P9N4 A3NP64 A4LNT4 B7CWA7 C4IAW5 C0XYY2
22	BPSS0649	hypothetical protein	159	0.8767	Yes	0.9480	Unknown	No	1	No	3	8	0.051948051948052	76	0.493506493506494	No	No	No	Yes	No	Yes	0.919058545537902	BPSS0649-BURPS1710b_A2217-BURPS1106A_A0874-BURPS668_A0966-BURPS305_5599-BUC_5042-GBP346_B0152-BUH_5176	Q63MK3 Q3JGD5 A3P3K0 A3NHZ4 A4LI65 B7CGN6 C4I1P4 C0Y1U7
23	BPSL0484	hypothetical protein	346	0.9953	No	0.9855	Unknown	No	1	No	5	45	0.130057803468208	140	0.404624277456647	No	No	No	Yes	No	No	-	BPSL0484-BURPS1710b_0706-BURPS1106A_0540-BURPS668_0522-BURPS305_4803-BUC_0746-GBP346_A0451-BUH_0422	Q63XQ6 Q3JWD3 A3NR52 A3N5F4 A4LJK7 B7CJK9 C4KPG5 C0YE77
24	BPSS2299	putative molybdopterin oxidoreductase	978	0.9967	Yes	0.9968	Unknown	No	2	No	2	80	0.0835073068893528	339	0.353862212943633	No	No	No	Yes	No	Yes	0.988433026584868	BPSS2299-BURPS1710b_A1445-BURPS1106A_A3106-BURPS668_A3221-BURPS305_2559-BUC_7435-GBP346_B2592-BUH_7506	Q63HX0 Q3JIK1 A3P9X5 A3NPE1 A4LP08 B7CWJ6 C4I4F3 C0YDL2
25	BPSL0723	putative cytochrome c oxidase polypeptide II precursor	381	0.9743	Yes	0.9809	CytoplasmicMembrane	Yes	2	No	0	41	0.109919571045576	140	0.375335120643432	No	No	No	Yes	No	Yes	0.917172173845026	BPSL0723-BURPS1710b_0945-BURPS1106A_0783-BURPS668_0771-BURPS305_4535-BUC_0993-GBP346_A0701-BUH_0675	Q63X17 Q3JVP5 A3NRU4 A3N652 A4LIV1 B7CIW4 C4KQX8 C0YDX9
26	BPSS2301	putative membrane protein	316	0.9958	No	0.9873	CytoplasmicMembrane	Yes	1	No	3	53	0.167721518987342	154	0.487341772151899	No	No	No	Yes	No	No	-	BPSS2301-BURPS1710b_A1447-BURPS1106A_A3108-BURPS668_A3223-BURPS305_2561-BUC_7437-GBP346_B2594-BUH_7508	Q63HW8 Q3JIJ9 A3P9X7 A3NPE3 A4LP10 B7CWJ8 C4I4F5 C0YDL4
27	BPSL1065	putative membrane protein	528	0.9872	Yes	0.9839	CytoplasmicMembrane	Yes	1	No	5	112	0.212121212121212	425	0.804924242424242	No	No	No	Yes	No	No	-	BPSL1065-BURPS1710b_1297-BURPS1106A_1141-BURPS668_1133-BURPS305_2750-BUC_1349-GBP346_A1162-BUH_1047	Q63W28 Q3JUP6 A3NSU9 A3N761 A4MFU6 B7CHW4 C4KTD1 C0XZP6
28	BPSS1636	pyruvate dehydrogenase [cytochrome]	576	0.9943	Yes	0.9842	CytoplasmicMembrane	No	1	No	4	47	0.0821678321678322	206	0.36013986013986	Yes	No	No	Yes	No	No	-	BPSS1636-BURPS1710b_A0699-BURPS1106A_A2219-BURPS668_A2302-BURPS305_5702-BUC_6480-GBP346_B1638-BUH_6583	Q63JS8 Q3JKP4 A3P7E2 A3NLS5 A4LEJ1 B7CRX5 C4I7D5 C0YFR1
29	BPSL0474	putative transporter protein	452	0.9736	Yes	0.9848	CytoplasmicMembrane	Yes	1	No	0	83	0.209068010075567	185	0.465994962216625	No	No	No	Yes	No	No	-	BPSL0474-BURPS1710b_0694-BURPS1106A_0529-BURPS668_0512-BURPS305_4814-BUC_0735-GBP346_A0440-BUH_0411	Q63XR6 Q3JWE5 A3NR41 A3N5E4 A4LJL8 B7CJM0 C4KPF4 C0YE88
30	BPSL0724	putative thiamine pyrophosphate requiring enzyme	744	0.9776	Yes	0.9901	CytoplasmicMembrane	No	1	No	0	39	0.0641447368421053	161	0.264802631578947	No	No	No	Yes	No	No	-	BPSL0724-BURPS1710b_0946-BURPS1106A_0784-BURPS668_0772-BURPS305_4534-BUC_0994-GBP346_A0702-BUH_0676	Q63X16 Q3JVP4 A3NRU5 A3N653 A4LIV0 B7CIW3 C4KQX9 C0YDY0
31	BPSL0726	putative membrane protein	339	0.9772	Yes	0.9964	CytoplasmicMembrane	Yes	1	No	0	49	0.151702786377709	160	0.495356037151703	No	No	No	Yes	No	No	-	BPSL0726-BURPS1710b_0948-BURPS1106A_0786-BURPS668_0774-BURPS305_4532-BUC_0996-GBP346_A0704-BUH_0678	Q63X14 Q3JVP2 A3NRU7 A3N655 A4LIU8 B7CIW1 C4KQY1 C0YDY2
32	BPSS0283	putative membrane protein	526	0.9725	Yes	0.9917	CytoplasmicMembrane	No	1	No	0	125	0.253036437246964	333	0.674089068825911	Yes	No	No	Yes	No	No	-	BPSS0283-BURPS1710b_A1825-BURPS1106A_A0398-BURPS668_A0496-BURPS305_3370-BUC_4552-GBP346_B3069-BUH_4686	Q63NL6 Q3JHH1 A3P281 A3NGN1 A4LL66 B7CSA4 C4I6Y9 C0Y0V5
33	BPSS2210	putative cation transport related protein	439	0.9983	No	0.9954	CytoplasmicMembrane	No	1	No	0	89	0.202733485193622	229	0.521640091116173	No	No	No	Yes	No	No	-	BPSS2210-BURPS1710b_A1334-BURPS1106A_A2986-BURPS668_A3111-BURPS305_2427-BUC_7312-GBP346_B2468-BUH_7385	Q63I60 Q3JIW2 A3P9K5 A3NP31 A4LNP8 B7CW74 C4IAS9 C0XZ17
34	BPSS1278	putative oxidoreductase	1309	0.9046	Yes	0.9974	Cytoplasmic-Unknown	Yes	2	No	0	36	0.0833333333333333	199	0.460648148148148	No	No	No	Yes	No	No	-	BPSS1278-BURPS1710b_A0283-BURPS1106A_A1724-BURPS668_A1808-BURPS305_1520-BUC_5965-GBP346_B1055-BUH_6061	Q63KT6 Q3JLW2 A3P5Z8 A3NKD2 A4LQL2 B7CH07 C4I456 C0YA78
35	BPSS0441	conserved hypothetical protein	632	0.9974	No	0.9920	Cytoplasmic-Unknown	No	3	No	1	52	0.0822784810126582	200	0.316455696202532	No	No	No	Yes	No	Yes	0.997352105399122	BPSS0441-BURPS1710b_A1987-BURPS1106A_A0598-BURPS668_A0689-BURPS305_7849-BUC_4770-GBP346_B3270-BUH_4902	Q63N55 Q3JH15 A3P2S4 A3NH67 A4LS79 B7CX18 C4I8A6 C0Y5X3
36	BPSS0658	putative exported protein	676	0.9454	Yes	0.9767	OuterMembrane	No	2	No	7	42	0.0621301775147929	239	0.353550295857988	No	No	No	Yes	GI 14	No	-	BPSS0658-BURPS1710b_A2225-BURPS1106A_A0890-BURPS668_A0979-BURPS305_5585-BUC_5059-GBP346_B0168-BUH_5194	Q63MJ5 Q3JGC7 A3P3L6 A3NI07 A4LI54 B7CGL9 C4I1D4 C0Y1S9
37	BPSL0092	putative lipoprotein	310	0.9293	Yes	0.9815	Periplasmic	No	1	No	0	19	0.0644067796610169	62	0.210169491525424	No	No	No	Yes	GI 1	No	-	BPSL0092-BURPS1710b_0314-BURPS1106A_0123-BURPS668_0107-BURPS305_2982-BUC_0296-GBP346_A0025-BUH_4225	Q63YU7 Q3JXH3 A3NPY7 A3N491 A4LMH5 B7CVW1 C4KM36 C0XWR8
38	BPSL1417	putative acetyltransferase	177	0.9899	No	0.9661	Unknown	No	0	No	6	10	0.0564971751412429	21	0.11864406779661	Yes	No	No	Yes	No	No	-	BPSL1417-BURPS1710b_2461-BURPS1106A_2341-BURPS668_2302-BURPS305_6950-BUC_1735-GBP346_A2411-BUH_1552	Q63V27 Q3JRE7 A3NW84 A3NAG6 A4LCG6 B7CNA5 C4KNF4 C0Y8F6
39	BPSL3325	putative acyl carrier protein	74	0.9955	Yes	0.9863	Unknown	No	0	No	1	4	0.0547945205479452	0	0	No	No	No	Yes	No	No	-	BPSL3325-BURPS1710b_0097-BURPS1106A_3958-BURPS668_3876-BURPS305_3222-BUC_0077-GBP346_A4063-BUH_3985	Q63PP8 Q3JY39 A3P0Q7 A3NEU9 A4LN49 B7CV96 C4KXM9 C0XW31
40	BPSS0442	hypothetical protein	462	0.9002	Yes	0.9860	Unknown	Yes	0	No	4	41	0.0997566909975669	116	0.282238442822384	No	No	No	Yes	No	Yes	0.983445676825787	BPSS0442-BURPS1710b_A1988-BURPS1106A_A0600-BURPS668_A0691-BURPS305_7848-BUC_4772-GBP346_B3272-BUH_4903	Q63N54 Q3JH14 A3P2S6 A3NH69 A4LS78 B7CX16 C4I8A8 C0Y5X2
41	BPSS0137	putative exported protein	116	0.9663	Yes	0.9885	Unknown	Yes	0	No	1	10	0.105263157894737	27	0.284210526315789	No	No	No	Yes	No	Yes	0.979562962706305	BPSS0137-BURPS1710b_A1651-BURPS1106A_A0189-BURPS668_A0279-BURPS305_3588-BUC_4310-GBP346_B2855-BUH_4477	Q63P11 Q3JHZ5 A3P1M2 A3NG14 A4LLR3 B7CSZ6 C4I5Y9 C0YC28
42	BPSL3328	putative acetyltransferase	210	0.9607	Yes	0.9928	Unknown	No	0	No	1	18	0.0857142857142857	66	0.314285714285714	No	No	No	Yes	No	No	-	BPSL3328-BURPS1710b_0101-BURPS1106A_3961-BURPS668_3879-BURPS305_3219-BUC_0080-GBP346_A4066-BUH_3988	Q63PP5 Q3JY35 A3P0R0 A3NEV2 A4LN46 B7CV99 C4KXN2 C0XW34
43	BPSL0475	putative fatty acid desaturase	343	0.9900	Yes	0.9879	CytoplasmicMembrane	Yes	0	No	3	56	0.163265306122449	265	0.772594752186589	Yes	No	No	Yes	No	No	-	BPSL0475-BURPS1710b_0695-BURPS1106A_0530-BURPS668_0513-BURPS305_4813-BUC_0736-GBP346_A0441-BUH_0412	Q63XR5 Q3JWE4 A3NR43 A3N5E5 A4LJL6 B7CJL8 C4KPF6 C0YE86
44	BPSS2234	putative transport related, membrane protein	487	0.9354	Yes	0.9895	CytoplasmicMembrane	No	0	No	4	82	0.169421487603306	252	0.520661157024793	No	No	No	Yes	No	No	-	BPSS2234-BURPS1710b_A1365-BURPS1106A_A3016-BURPS668_A3145-BURPS305_2468-BUC_7346-GBP346_B2505-BUH_7422	Q63I35 Q3JIT1 A3P9N5 A3NP65 A4LNT5 B7CWA8 C4IAW6 C0XYY0
45	BPSS1773	conserved hypothetical protein	227	0.9225	Yes	0.9754	Cytoplasmic-Unknown	No	0	No	4	5	0.0306748466257669	32	0.196319018404908	Yes	No	No	Yes	No	Yes	0.993473769876049	BPSS1773-BURPS1710b_A0855-BURPS1106A_A2408-BURPS668_A2552-BURPS305_5946-BUC_6677-GBP346_B1847-BUH_6774	Q63JE3 Q3JK90 A3P7Y0 A3NMH4 A4LF66 B7CRD1 C4I8Q6 C0Y3E6
46	BPSL0482	conserved hypothetical protein	383	0.9966	No	0.9895	Cytoplasmic-Unknown	No	0	No	4	29	0.0757180156657963	95	0.248041775456919	No	No	No	Yes	No	No	-	BPSL0482-BURPS1710b_0704-BURPS1106A_0538-BURPS668_0520-BURPS305_4805-BUC_0744-GBP346_A0449-BUH_0420	Q63XQ8 Q3JWD5 A3NR50 A3N5F2 A4LJK9 B7CJL1 C4KPG3 C0YE79
47	BPSL1800	putative outer membrane usher protein precursor	822	0.9944	Yes	0.9876	OuterMembrane	Yes	0	No	0	77	0.0936739659367397	245	0.298053527980535	No	No	No	Yes	No	Yes	0.997115363552168	BPSL1800-BURPS1710b_2061-BURPS1106A_1910-BURPS668_1897-BURPS305_1281-BUC_2247-GBP346_A1937-BUH_2010	Q63U17 Q3JSJ7 A3NV04 A3N9B1 A4LPZ1 B7CPQ4 C4KXT8 C0Y581
48	BPSS1728	putative secretion/activator protein	564	0.9875	Yes	0.9673	OuterMembrane	Yes	0	No	0	36	0.063943161634103	204	0.36234458259325	No	No	No	Yes	No	Yes	0.9957544389597	BPSS1728-BURPS1710b_A0802-BURPS1106A_A2342-BURPS668_A2481-BURPS305_5831-BUC_6607-GBP346_B1761-BUH_6705	Q63JI8 Q3JKE2 A3P7R6 A3NMA4 A4LEW3 B7CRJ9 C4I838 C0Y379
49	BPSL1626	putative fimbrial subunit type 1 precursor	176	1	No	1	Extracellular	Yes	0	No	0	28	0.159090909090909	45	0.255681818181818	No	No	No	Yes	No	Yes	0.998854939703154	BPSL1626-BURPS1710b_2233-BURPS1106A_2090-BURPS668_2033-BURPS305_6692-BUC_1994-GBP346_A2160-BUH_1801	Q63UH6 Q3JS25 A3NVI4 A3N9P7 A4LBS8 B7CP11 C4KLU3 C0Y7Q9
50	BPSL1801	putative type-1 fimbrial protein	210	0.9791	Yes	1	Extracellular	Yes	0	No	0	19	0.111764705882353	5	0.0294117647058824	No	No	No	Yes	No	Yes	1	BPSL1801-BURPS1710b_2060-BURPS1106A_1909-BURPS668_1896-BURPS305_1282-BUC_2248-GBP346_A1936-BUH_2011	Q63U16 Q3JSJ8 A3NV03 A3N9B0 A4LPZ3 B7CPQ6 C4KXT7 C0Y582
51	BPSS1498	conserved hypothetical protein	169	1	No	1	Extracellular	No	0	No	0	10	0.0591715976331361	47	0.27810650887574	No	No	No	Yes	No	Yes	0.974736555147162	BPSS1498-BURPS1710b_A0535-BURPS1106A_A2027-BURPS668_A2125-BURPS305_2091-BUC_6284-GBP346_B1449-BUH_6384	Q63K67 Q3JL59 A3P6V0 A3NL98 A4LPB3 B7CYU9 C4I6G0 C0Y4C5
52	BPSL0310	putative exported protein	151	0.9686	Yes	0.9823	Unknown	Yes	0	No	0	10	0.0884955752212389	52	0.460176991150442	Yes	No	No	Yes	No	Yes	0.975291816773286	BPSL0310-BURPS1710b_0515-BURPS1106A_0333-BURPS668_0320-BURPS305_0648-BUC_0506-GBP346_A0240-BUH_0209	Q63Y78 Q3JWX4 A3NQJ5 A3N4V2 A4LTI3 B7CYN3 C4KN34 C0YEV8
53	BPSL0487	hypothetical protein	332	0.9993	No	0.9969	Unknown	No	0	No	0	36	0.108433734939759	84	0.253012048192771	No	No	No	Yes	No	Yes	0.998985738873862	BPSL0487-BURPS1710b_0710-BURPS1106A_0543-BURPS668_0525-BURPS305_4800-BUC_0749-GBP346_A0454-BUH_0425	Q63XQ3 Q3JWC9 A3NR55 A3N5F7 A4LJK4 B7CJK6 C4KPG8 C0YE74
54	BPSL0491	putative acyl carrier protein	92	0.9881	Yes	1	Unknown	No	0	No	0	1	0.0121951219512195	9	0.109756097560976	No	No	No	Yes	No	Yes	1	BPSL0491-BURPS1710b_0716-BURPS1106A_0547-BURPS668_0529-BURPS305_4796-BUC_0753-GBP346_A0458-BUH_0429	Q63XP9 Q3JWC3 A3NR59 A3N5G1 A4LJK0 B7CJK2 C4KPH2 C0YE70
55	BPSL0889	hypothetical protein	135	0.9714	Yes	0.9819	Unknown	No	0	No	0	6	0.0540540540540541	34	0.306306306306306	No	No	No	Yes	No	No	-	BPSL0889-BURPS1710b_1096-BURPS1106A_0947-BURPS668_0943-BURPS305_2962-BUC_1149-GBP346_A0869-BUH_0855	Q63WK2 Q3JV95 A3NSA6 A3N6M2 A4MGE2 B7CIG0 C4KRS6 C0XXK9
56	BPSL1061	hypothetical protein	72	0.9923	Yes	0.9718	Unknown	No	0	No	0	5	0.0694444444444444	24	0.333333333333333	No	No	No	Yes	No	Yes	0.996386054421769	BPSL1061-BURPS1710b_1293-BURPS1106A_1138-BURPS668_1129-BURPS305_2754-BUC_1346-GBP346_A1158-BUH_1042	Q63W32 Q3JUP9 A3NSU6 A3N757 A4MFU9 B7CHW7 C4KTC7 C0XZQ1
57	BPSL2059	putative exported protein	80	0.8954	Yes	0.9740	Unknown	No	0	No	0	8	0.103896103896104	14	0.181818181818182	No	No	No	Yes	No	Yes	0.770512803164068	BPSL2059-BURPS1710b_1755-BURPS1106A_1594-BURPS668_1569-BURPS305_1116-BUC_2570-GBP346_A1609-BUH_2353	Q63TA8 Q3JTE7 A3NU44 A3N8D9 A4MGP9 B7CUE1 C4KVS5 C0Y527
58	BPSL2066	putative exported protein	123	0.9805	Yes	0.9827	Unknown	Yes	0	No	0	8	0.0650406504065041	44	0.357723577235772	No	No	No	Yes	No	Yes	0.99313505890161	BPSL2066-BURPS1710b_1746-BURPS1106A_1585-BURPS668_1560-BURPS305_1125-BUC_2579-GBP346_A1600-BUH_2363	Q63TA1 Q3JTF6 A3NU35 A3N8D0 A4MGQ7 B7CUF0 C4KVR6 C0Y537
59	BPSL2082	conserved hypothetical protein	159	0.9733	Yes	0.984	Unknown	No	0	No	0	18	0.144	114	0.912	No	No	No	Yes	No	Yes	0.997836734693878	BPSL2082-BURPS1710b_1731-BURPS1106A_1559-BURPS668_1535-BURPS305_1154-BUC_2604-GBP346_A1575-BUH_1484	Q63T85 Q3JTH1 A3NU09 A3N8A5 A4MGT2 B7CUH5 C4KVP1 C0Y4Q3
60	BPSL2619	hypothetical protein	155	0.9885	No	0.9677	Unknown	No	0	No	0	6	0.0387096774193548	60	0.387096774193548	No	No	No	Yes	No	Yes	0.987324617346939	BPSL2619-BURPS1710b_3095-BURPS1106A_3060-BURPS668_3007-BURPS305_3826-BUC_3330-GBP346_A3197-BUH_3133	Q63RQ2 Q3JPN5 A3NY78 A3NCE9 A4ME08 B7CKG9 C4KSY0 C0XY87
61	BPSL2920	hypothetical protein	84	0.9973	No	0.9880	Unknown	No	0	No	0	3	0.0357142857142857	55	0.654761904761905	No	No	No	Yes	No	Yes	0.993559658419352	BPSL2920-BURPS1710b_3430-BURPS1106A_3427-BURPS668_3392-BURPS305_4211-BUC_3698-GBP346_A3571-BUH_3493	Q63QV4 Q3JNQ2 A3NZ93 A3NDI2 A4MF33 B7CLI4 C4KV53 C0Y6K6
62	BPSS0059	conserved hypothetical protein	131	0.9248	Yes	0.9883	Unknown	No	0	No	0	4	0.0465116279069767	31	0.36046511627907	No	No	No	Yes	No	Yes	0.993859753203607	BPSS0059-BURPS1710b_A1569-BURPS1106A_A0075-BURPS668_A0093-BURPS305_0635-BUC_4187-GBP346_B2737-BUH_4355	Q63P86 Q3JI77 A3P1A8 A3NFH8 A4LUX6 B7CTB9 C4I584 C0XX72
63	BPSS0197	putative biotin-binding protein	88	0.9820	Yes	0.9625	Unknown	No	0	No	0	5	0.0568181818181818	3	0.0340909090909091	No	No	No	Yes	No	Yes	0.992729591836735	BPSS0197-BURPS1710b_A1722-BURPS1106A_A0273-BURPS668_A0365-BURPS305_3498-BUC_4395-GBP346_B2948-BUH_4557	Q63NV2 Q3JHS4 A3P1V6 A3NGA0 A4LLI3 B7CSR1 C4I682 C0Y0K2
64	BPSS0285	conserved hypothetical protein	303	0.9891	Yes	0.9867	Unknown	No	0	No	0	38	0.125827814569536	109	0.360927152317881	No	No	No	Yes	No	No	-	BPSS0285-BURPS1710b_A1827-BURPS1106A_A0400-BURPS668_A0498-BURPS305_3368-BUC_4554-GBP346_B3071-BUH_4688	Q63NL4 Q3JHG9 A3P283 A3NGN3 A4LL64 B7CSA2 C4I6Z1 C0Y0V3
65	BPSS0439	conserved hypothetical protein	340	0.9326	Yes	0.9912	Unknown	Yes	0	No	0	16	0.0701754385964912	72	0.315789473684211	No	No	No	Yes	No	Yes	0.996072771213749	BPSS0439-BURPS1710b_A1985-BURPS1106A_A0594-BURPS668_A0687-BURPS305_7854-BUC_4768-GBP346_B3266-BUH_4900	Q63N57 Q3JH17 A3P2S0 A3NH65 A4LS84 B7CX20 C4I8A2 C0Y5X5
66	BPSS0746	putative lipase	475	0.9825	Yes	0.9902	Unknown	Yes	0	No	0	29	0.0707317073170732	141	0.34390243902439	No	No	No	Yes	No	Yes	0.997809855649577	BPSS0746-BURPS1710b_A2321-BURPS1106A_A1013-BURPS668_A1100-BURPS305_5408-BUC_5245-GBP346_B0335-BUH_5323	Q63MB4 Q3JG31 A3P3Y9 A3NIC8 A4LHP1 B7CG35 C4I1W8 C0Y1F0
67	BPSS0798	hypothetical protein	154	0.9881	Yes	1	Unknown	No	0	No	0	17	0.11038961038961	68	0.441558441558442	No	No	No	Yes	No	Yes	1	BPSS0798-BURPS1710b_A2385-BURPS1106A_A1096-BURPS668_A1173-BURPS305_5329-BUC_5326-GBP346_B0423-BUH_5410	Q63M63 Q3JFW8 A3P471 A3NIJ9 A4LHG9 B7CFV5 C4I255 C0Y164
68	BPSS1187	hypothetical protein	289	0.9866	Yes	0.9850	Unknown	No	0	No	0	16	0.0597014925373134	135	0.503731343283582	No	No	No	Yes	No	No	-	BPSS1187-BURPS1710b_A0179-BURPS1106A_A1584-BURPS668_A1665-BURPS305_0795-BUC_5825-GBP346_B0914-BUH_5909	Q63L22 Q3JM65 A3P5K8 A3NJY9 A4MH34 B7CEG2 C4I3J2 C0YG56
69	BPSS1267	putative MbtH-like protein	68	1	No	1	Unknown	No	0	No	0	1	0.0147058823529412	0	0	No	No	No	Yes	No	No	-	BPSS1267-BURPS1710b_A0270-BURPS1106A_A1707-BURPS668_A1793-BURPS305_0532-BUC_5948-GBP346_B1039-BUH_6044	Q63KU7 Q3JLX4 A3P5Y1 A3NKB7 A4LU39 B7CH24 C4I440 C0YA61
70	BPSS1323	hypothetical protein	388	0.9593	Yes	0.9811	Unknown	No	0	No	0	14	0.0438871473354232	39	0.122257053291536	No	No	No	Yes	No	No	-	BPSS1323-BURPS1710b_A0343-BURPS1106A_A1794-BURPS668_A1879-BURPS305_1597-BUC_6038-GBP346_B1121-BUH_6134	Q63KN8 Q3JLQ1 A3P668 A3NKK3 A4LQT1 B7CGT4 C4I4C2 C0YBF9
71	BPSS1378	putative membrane protein	141	0.9949	No	0.9858	Unknown	Yes	0	No	0	9	0.0638297872340425	48	0.340425531914894	No	No	No	Yes	No	No	-	BPSS1378-BURPS1710b_A0406-BURPS1106A_A1876-BURPS668_A1967-BURPS305_1683-BUC_6125-GBP346_B1285-BUH_6224	Q63KI3 Q3JLI8 A3P6F0 A3NKU1 A4LR07 B7CZE3 C4I5K9 C0YD17
72	BPSS1398	hypothetical protein	128	0.9948	Yes	0.9841	Unknown	No	0	No	0	14	0.109375	28	0.21875	No	No	No	Yes	No	No	-	BPSS1398-BURPS1710b_A0425-BURPS1106A_A1902-BURPS668_A1994-BURPS305_1712-BUC_6152-GBP346_B1313-BUH_6254	Q93KZ4 Q3JLG9 A3P6H6 A3NKW8 A4LR35 B7CZH0 C4I5N7 C0YD47
73	BPSS1556	MarR-family transcriptional regulator	212	0.8982	Yes	0.9605	Unknown	No	0	No	0	11	0.0679012345679012	56	0.345679012345679	No	No	No	Yes	No	No	-	BPSS1556-BURPS1710b_A0600-BURPS1106A_A2106-BURPS668_A2193-BURPS305_2170-BUC_6362-GBP346_B1525-BUH_6462	Q63K10 Q3JKZ4 A3P729 A3NLG6 A4LPI7 B7CZ25 C4I6N6 C0Y4K3
74	BPSS1557	putative glyoxalase	152	0.9949	Yes	0.9931	Unknown	No	0	No	0	7	0.0460526315789474	9	0.0592105263157895	No	No	No	Yes	No	Yes	0.999546858216971	BPSS1557-BURPS1710b_A0601-BURPS1106A_A2107-BURPS668_A2194-BURPS305_2171-BUC_6364-GBP346_B1526-BUH_6464	Q63K09 Q3JKZ3 A3P730 A3NLG7 A4LPI8 B7CZ27 C4I6N7 C0Y4K5
75	BPSS2023	hypothetical protein	87	0.9974	No	0.9885	Unknown	No	0	No	0	0	0	0	0	No	No	No	Yes	No	Yes	0.997683556181093	BPSS2023-BURPS1710b_A1141-BURPS1106A_A2759-BURPS668_A2915-BURPS305_6332-BUC_7049-GBP346_B2204-BUH_7144	Q63IP6 Q3JJF5 A3P8X8 A3NNI5 A4LG71 B7CQB1 C4I9R2 C0Y783
76	BPSS2215	hypothetical protein	143	0.9701	Yes	0.9843	Unknown	No	0	No	0	14	0.0979020979020979	56	0.391608391608392	No	No	No	Yes	No	No	-	BPSS2215-BURPS1710b_A1342-BURPS1106A_A2992-BURPS668_A3116-BURPS305_2433-BUC_7317-GBP346_B2474-BUH_7390	Q63I55 Q3JIV4 A3P9L1 A3NP36 A4LNQ4 B7CW79 C4IAT5 C0XZ12
77	BPSS2217	conserved hypothetical protein	85	0.9704	Yes	1	Unknown	No	0	No	0	3	0.0483870967741935	0	0	No	No	No	Yes	No	Yes	0.992799539170507	BPSS2217-BURPS1710b_A1344-BURPS1106A_A2994-BURPS668_A3118-BURPS305_2435-BUC_7319-GBP346_B2476-BUH_7392	Q63I53 Q3JIV2 A3P9L3 A3NP38 A4LNQ6 B7CW81 C4IAT7 C0XZ10
78	BPSS2237	putative exported protein	201	0.9965	No	0.9900	Unknown	Yes	0	No	0	5	0.0248756218905473	35	0.174129353233831	No	No	No	Yes	n18	Yes	0.990534973540941	BPSS2237-BURPS1710b_A1369-BURPS1106A_A3019-BURPS668_A3148-BURPS305_2471-BUC_7349-GBP346_B2508-BUH_7425	Q63I32 Q3JIS7 A3P9N8 A3NP68 A4LNT8 B7CWB1 C4I3T2 C0XYX7
79	BPSS2240	hypothetical protein	141	0.9021	Yes	1	Unknown	No	0	No	0	0	0	9	0.087378640776699	No	No	No	Yes	No	No	-	BPSS2240-BURPS1710b_A1373-BURPS1106A_A3024-BURPS668_A3153-BURPS305_2476-BUC_7354-GBP346_B2513-BUH_7429	Q63I29 Q3JIS3 A3P9P3 A3NP73 A4LNU3 B7CWB5 C4I3T7 C0XYX3
80	BPSS2258	hypothetical protein	164	0.9973	Yes	0.9938	Unknown	Yes	0	No	0	8	0.0487804878048781	68	0.414634146341463	No	No	No	Yes	No	Yes	0.998912917439703	BPSS2258-BURPS1710b_A1391-BURPS1106A_A3045-BURPS668_A3173-BURPS305_2497-BUC_7372-GBP346_B2533-BUH_7446	Q63I11 Q3JIQ5 A3P9R4 A3NP93 A4LNW3 B7CWD3 C4I3V7 C0YDF2
81	BPSS2310	acetyltransferase (GNAT) family protein	185	0.9976	No	0.9891	Unknown	No	0	No	0	12	0.0648648648648649	89	0.481081081081081	No	No	No	Yes	No	No	-	BPSS2310-BURPS1710b_A1457-BURPS1106A_A3126-BURPS668_A3241-BURPS305_2579-BUC_7455-GBP346_B2614-BUH_7527	Q63HV9 Q3JII9 A3P9Z5 A3NPG1 A4LP25 B7CWL6 C4I4H5 C0YDN3
82	BPSS0135	conserved hypothetical protein	211	0.9232	Yes	0.9621	Unknown	Yes	0	No	0	7	0.0503597122302158	41	0.294964028776978	No	No	No	Yes	No	Yes	0.990472325293754	BPSS0135-BURPS1710b_A1649-BURPS1106A_A0184-BURPS668_A0275-BURPS305_3594-BUC_4305-GBP346_B2851-BUH_4473	Q63P13 Q3JHZ7 A3P1L7 A3NG10 A4LLR9 B7CT01 C4I5J8 C0YC32
83	BPSS2277	hypothetical protein	196	0.8870	Yes	0.9384	Unknown	No	0	No	0	3	0.020979020979021	26	0.181818181818182	No	No	No	Yes	No	No	-	BPSS2277-BURPS1710b_A1416-BURPS1106A_A3074-BURPS668_A3201-BURPS305_2528-BUC_7403-GBP346_B2560-BUH_7474	Q63HZ2 Q3JIN1 A3P9U3 A3NPC1 A4LNY7 B7CWG4 C4I3Y4 C0YDI0
84	BPSL0477	putative membrane protein	177	0.9961	No	0.9887	CytoplasmicMembrane	No	0	No	0	37	0.209039548022599	163	0.92090395480226	No	No	No	Yes	No	No	-	BPSL0477-BURPS1710b_0698-BURPS1106A_0533-BURPS668_0515-BURPS305_4810-BUC_0739-GBP346_A0444-BUH_0415	Q63XR3 Q3JWE1 A3NR45 A3N5E7 A4LJL4 B7CJL6 C4KPF8 C0YE84
85	BPSL0478	putative membrane protein	363	0.9987	No	0.9944	CytoplasmicMembrane	No	0	No	0	61	0.168044077134986	298	0.820936639118457	No	No	No	Yes	No	No	-	BPSL0478-BURPS1710b_0699-BURPS1106A_0534-BURPS668_0516-BURPS305_4809-BUC_0740-GBP346_A0445-BUH_0416	Q63XR2 Q3JWE0 A3NR46 A3N5E8 A4LJL3 B7CJL5 C4KPF9 C0YE83
86	BPSL0982	putative membrane protein	278	0.9978	No	0.9928	CytoplasmicMembrane	No	0	No	0	26	0.0935251798561151	107	0.384892086330935	No	No	No	Yes	No	No	-	BPSL0982-BURPS1710b_1194-BURPS1106A_1040-BURPS668_1034-BURPS305_2865-BUC_1243-GBP346_A1032-BUH_0949	Q63WA6 Q3JUZ7 A3NSJ9 A3N6W3 A4MG47 B7CI69 C4KSM3 C0XZZ3
87	BPSL1622	putative exported protein	256	0.9679	Yes	0.9740	CytoplasmicMembrane	Yes	0	No	0	18	0.0703125	80	0.3125	No	No	No	Yes	No	Yes	0.993256297840062	BPSL1622-BURPS1710b_2236-BURPS1106A_2095-BURPS668_2041-BURPS305_6701-BUC_1987-GBP346_A2167-BUH_1795	Q63UI0 Q3JS22 A3NVI9 A3N9Q5 A4LBT7 B7CP04 C4KLV0 C0Y7R5
88	BPSL1632	putative membrane protein	202	0.9653	Yes	0.9869	CytoplasmicMembrane	No	0	No	0	14	0.0869565217391304	73	0.453416149068323	No	No	No	Yes	No	No	-	BPSL1632-BURPS1710b_2226-BURPS1106A_2079-BURPS668_2023-BURPS305_6683-BUC_2004-GBP346_A2150-BUH_1813	Q63UH0 Q3JS32 A3NVH3 A3N9N7 A4LBS0 B7CP21 C4KLT3 C0Y7P7
89	BPSL1635	conserved hypothetical protein	297	0.9700	Yes	0.9924	CytoplasmicMembrane	No	0	No	0	25	0.0841750841750842	108	0.363636363636364	No	No	No	Yes	No	Yes	0.999444535878867	BPSL1635-BURPS1710b_2222-BURPS1106A_2076-BURPS668_2019-BURPS305_6678-BUC_2008-GBP346_A2147-BUH_1816	Q63UG7 Q3JS35 A3NVH0 A3N9N3 A4LBR5 B7CP25 C4KLT0 C0Y7P4
90	BPSL2020	HlyD family secretion protein	395	0.9968	No	0.9873	CytoplasmicMembrane	No	0	No	0	18	0.0455696202531646	92	0.232911392405063	Yes	No	No	Yes	No	No	-	BPSL2020-BURPS1710b_1802-BURPS1106A_1644-BURPS668_1624-BURPS305_1054-BUC_2511-GBP346_A1670-BUH_2286	Q63TE8 Q3JTA0 A3NU94 A3N8J4 A4MGJ0 B7CU82 C4KWB7 C0XVI5
91	BPSL2067	putative membrane protein	71	0.9395	Yes	1	CytoplasmicMembrane	Yes	0	No	0	9	0.126760563380282	25	0.352112676056338	No	No	No	Yes	No	Yes	0.979010542848931	BPSL2067-BURPS1710b_1745-BURPS1106A_1584-BURPS668_1559-BURPS305_1126-BUC_2580-GBP346_A1599-BUH_2364	Q63TA0 Q3JTF7 A3NU34 A3N8C9 A4MGQ8 B7CUF1 C4KVR5 C0Y538
92	BPSS0440	putative membrane protein	193	0.8842	Yes	0.9903	CytoplasmicMembrane	No	0	No	0	8	0.0769230769230769	48	0.461538461538462	No	No	No	Yes	No	Yes	0.998724489795918	BPSS0440-BURPS1710b_A1986-BURPS1106A_A0597-BURPS668_A0688-BURPS305_7850-BUC_4769-GBP346_B3269-BUH_4901	Q63N56 Q3JH16 A3P2S3 A3NH66 A4LS80 B7CX19 C4I8A5 C0Y5X4
93	BPSS0672	putative membrane protein	270	0.9640	Yes	0.9869	CytoplasmicMembrane	No	0	No	0	61	0.225925925925926	233	0.862962962962963	No	No	No	Yes	No	Yes	0.998231292517007	BPSS0672-BURPS1710b_A2236-BURPS1106A_A0910-BURPS668_A0997-BURPS305_5567-BUC_5083-GBP346_B0189-BUH_5218	Q63MI5 Q3JGB6 A3P3N6 A3NI25 A4LI39 B7CGJ5 C4I1F5 C0Y1Q5
94	BPSS0673	cytochrome c oxidase subunit III protein	209	0.9917	Yes	0.9949	CytoplasmicMembrane	No	0	No	0	32	0.16243654822335	135	0.685279187817259	No	No	No	Yes	No	Yes	0.995654721218631	BPSS0673-BURPS1710b_A2238-BURPS1106A_A0911-BURPS668_A0998-BURPS305_5566-BUC_5084-GBP346_B0190-BUH_5219	Q63MI4 Q3JGB4 A3P3N7 A3NI26 A4LI38 B7CGJ4 C4I1F6 C0Y1Q4
95	BPSS0674	putative membrane protein	106	0.9938	Yes	1	CytoplasmicMembrane	No	0	No	0	18	0.18	76	0.76	No	No	No	Yes	No	No	-	BPSS0674-BURPS1710b_A2239-BURPS1106A_A0912-BURPS668_A0999-BURPS305_5565-BUC_5085-GBP346_B0191-BUH_5220	Q63MI3 Q3JGB3 A3P3N8 A3NI27 A4LI37 B7CGJ3 C4I1F7 C0Y1Q3
96	BPSS0700	putative zinc-binding dehydrogenase	372	0.9670	Yes	0.9906	CytoplasmicMembrane	No	0	No	0	27	0.0841121495327103	106	0.330218068535826	Yes	No	No	Yes	No	Yes	0.963158828562665	BPSS0700-BURPS1710b_A2272-BURPS1106A_A0946-BURPS668_A1031-BURPS305_5530-BUC_5122-GBP346_B0225-BUH_5255	Q63MF7 Q3JG80 A3P3S2 A3NI59 A4LI04 B7CGF6 C4IA87 C0Y1L8
97	BPSS0989	putative membrane protein	341	0.9246	Yes	0.9944	CytoplasmicMembrane	No	0	No	0	38	0.211111111111111	132	0.733333333333333	No	No	No	Yes	No	Yes	0.969279597804034	BPSS0989-BURPS1710b_A2601-BURPS1106A_A1368-BURPS668_A1453-BURPS305_5040-BUC_5605-GBP346_B0703-BUH_5694	Q63LM4 Q3JFA2 A3P4Z3 A3NJC9 A4LGR6 B7CF29 C4I2Y3 C0Y921
98	BPSS1005	sodium/hydrogen exchanger family protein	592	0.9624	Yes	0.9951	CytoplasmicMembrane	No	0	No	0	79	0.192682926829268	297	0.724390243902439	No	No	No	Yes	No	Yes	0.997853409656545	BPSS1005-BURPS1710b_A2617-BURPS1106A_A1391-BURPS668_A1476-BURPS305_5018-BUC_5626-GBP346_B0722-BUH_5716	Q63LL0 Q3JF87 A3P515 A3NJF1 A4LGP6 B7CF10 C4I301 C0Y900
99	BPSS1111	putative membrane protein	278	0.9992	No	0.9964	CytoplasmicMembrane	Yes	0	No	0	57	0.205035971223022	143	0.514388489208633	No	Yes	No	Yes	No	No	-	BPSS1111-BURPS1710b_A0071-BURPS1106A_A1482-BURPS668_A1570-BURPS305_0892-BUC_5720-GBP346_B0814-BUH_5805	Q63L97 Q3JMH3 A3P5A6 A3NJP5 A4MHC7 B7CER6 C4I393 C0YAY4
100	BPSS1137	putative membrane protein	295	0.9985	No	0.9932	CytoplasmicMembrane	No	0	No	0	43	0.145762711864407	230	0.779661016949153	No	No	No	Yes	No	No	-	BPSS1137-BURPS1710b_A0100-BURPS1106A_A1522-BURPS668_A1605-BURPS305_0855-BUC_5761-GBP346_B0850-BUH_5846	Q63L71 Q3JME4 A3P5E6 A3NJT0 A4MH92 B7CEM6 C4I3C8 C0YGB9
101	BPSS1268	putative efflux system protein	429	0.9986	No	0.9953	CytoplasmicMembrane	No	0	No	0	95	0.221445221445221	245	0.571095571095571	No	No	No	Yes	No	No	-	BPSS1268-BURPS1710b_A0271-BURPS1106A_A1708-BURPS668_A1794-BURPS305_0533-BUC_5949-GBP346_B1040-BUH_6045	Q63KU6 Q3JLX3 A3P5Y2 A3NKB8 A4LU40 B7CH23 C4I441 C0YA62
102	BPSS2213	putative membrane protein	167	1	No	1	CytoplasmicMembrane	Yes	0	No	0	29	0.173652694610778	100	0.598802395209581	No	No	No	Yes	No	Yes	0.996266185024194	BPSS2213-BURPS1710b_A1339-BURPS1106A_A2990-BURPS668_A3114-BURPS305_2431-BUC_7315-GBP346_B2472-BUH_7388	Q63I57 Q3JIV7 A3P9K9 A3NP34 A4LNQ2 B7CW77 C4IAT3 C0XZ14
103	BPSS2216	putative membrane protein	53	0.9929	No	0.9811	CytoplasmicMembrane	Yes	0	No	0	10	0.188679245283019	27	0.509433962264151	No	No	No	Yes	No	Yes	0.988255679630343	BPSS2216-BURPS1710b_A1343-BURPS1106A_A2993-BURPS668_A3117-BURPS305_2434-BUC_7318-GBP346_B2475-BUH_7391	Q63I54 Q3JIV3 A3P9L2 A3NP37 A4LNQ5 B7CW80 C4IAT6 C0XZ11
104	BPSS2253	putative glycosyltransferase	333	0.9950	Yes	0.9937	Cytoplasmic-Unknown	No	0	No	0	39	0.117117117117117	224	0.672672672672673	No	No	No	Yes	n19	No	-	BPSS2253-BURPS1710b_A1386-BURPS1106A_A3039-BURPS668_A3168-BURPS305_2492-BUC_7367-GBP346_B2528-BUH_7441	Q63I16 Q3JIR0 A3P9Q8 A3NP88 A4LNV8 B7CWC8 C4I3V2 C0YDE7
